# Supplementary material for: Analyzing the Prevalence of and Factors Associated with Road Traffic Crashes (RTCs) among Motorcyclists in Bangladesh
Source: ScientificWorldJournal. 2024 May 9;2024:7090576. doi: 10.1155/2024/7090576 (PMC11098599; doi:10.1155/2024/7090576)
Supplement: Supplementary Materials — Questionnaire (pdf). Raw data (pdf). [file 7090576.f1.zip]

Archive with 2 entries (2 files):
- Questionnaire.pdf
- Raw data.pdf
